# Supplementary material for: Closed-Loop Chemical Recycling of Poly(butylene succinate) Using Organocatalysts
Source: Polymers (Basel). 2026 May 22;18(11):1267. doi: 10.3390/polym18111267 (PMC13258939; doi:10.3390/polym18111267)
Supplement: Supplementary file 1 [file polymers-18-01267-s001.zip]

Archive with 1 entries (1 files):
- polymers-4284146-supplementary.pdf
